# Supplementary material for: Extended Distal Pancreatectomy for Cancer of the Body and Tail of the Pancreas: Analysis of Early and Late Results
Source: J Clin Med. 2023 Sep 8;12(18):5858. doi: 10.3390/jcm12185858 (PMC10532237; doi:10.3390/jcm12185858)
Supplement: Supplementary file 1 [file jcm-12-05858-s001.zip]

Archive with 1 entries (1 files):
- jcm-2567623-supplementary.pdf
